# Supplementary material for: Comparative Metabolomic Analysis of Moromi Fermented Using Different Aspergillus oryzae Strains
Source: Molecules. 2022 Sep 21;27(19):6182. doi: 10.3390/molecules27196182 (PMC9573031; doi:10.3390/molecules27196182)
Supplement: Supplementary file 1 [file molecules-27-06182-s001.zip]

Archive with 1 entries (1 files):
- molecules-1888402-supplementary.pdf
